# Supplementary material for: Spatial Distribution of Forensically Significant Blow Flies in Subfamily Luciliinae (Diptera: Calliphoridae), Chiang Mai Province, Northern Thailand: Observations and Modeling Using GIS
Source: Insects. 2018 Dec 3;9(4):181. doi: 10.3390/insects9040181 (PMC6315425; doi:10.3390/insects9040181)
Supplement: Supplementary file 1 [file insects-09-00181-s001.zip]

Archive with 3 entries (2 files):
- Suppl/
- Suppl/File S1 Stratified random sampling.docx
- Suppl/File S2 General description of Thailand climate.docx
